# Supplementary material for: First case report of inherited Rubinstein-Taybi syndrome associated with a novel EP300 variant
Source: BMC Med Genet. 2016 Dec 13;17:97. doi: 10.1186/s12881-016-0361-8 (PMC5154174; doi:10.1186/s12881-016-0361-8)
Supplement: Additional file 1: — Phenotype table. Phenotype found in patient and her mother. (XLS 26 kb) [file 12881_2016_361_MOESM1_ESM.xls]

## Sheet: Phenotype (Patient and mother)
	Phenotype		c.7220_7221del Ex.31 Fs
			DAUGHTER	MOTHER
	Gestational problems	Preeclampsia	N	N.A.
		Prenatal growth retardation	N	N.A.
	Growth delayed		Y	Y
	Intellectual disability	Mild	Y	Y
		Moderate
		Severe
	Pysochomotor delay		N	N
	Language delay		N	N
	Behavioral problems	Anxiety	N	N
		Autism, autism-like	N	N
	Typical facial dysmorphims	Arched eyebrows	N	N
		Thick eyebrows	N	N
		Long eyelashes	N	N
		Microcephaly	Y	Y
		Downslanting palpebral fissures	N	N
		Columella below the alae nasi	Y	Y
		Prominent nose	Y	Y
		Narrow palate	N	N
		Narrow mouth	N	N
		Grimacing smile	Y	N
		Posteriorly rotated ears	N	Y
		Low set ears	N	N
	Skeletal abnormalities	Broad thumbs	N	Y
		Angulated thumbs	N	N
		Broad halluces	N	N
		Scoliosis	N
	Skin abnormalities	Keloids	N	N
		Hirsutism	N	N
	Heart anomalies		N	N
	Urinary tract anomalies		N	N
	GI problems	Infant feeding problems	N	N.A.
	Teeth malformations	Dental crowding	N	Y
		Talon cusp	N	Y
		Malocclusion	N	Y
	Eye anomalies	Strabismus	N	N
		Coloboma	N	N
